# Supplementary material for: Two young athletes with Tetralogy of Fallot—stress echocardiography in therapeutic decision-making: a case report
Source: Eur Heart J Case Rep. 2026 Jan 24;10(2):ytag045. doi: 10.1093/ehjcr/ytag045 (PMC12924162; doi:10.1093/ehjcr/ytag045)
Supplement: ytag045_Supplementary_Data [file ytag045_supplementary_data.zip]

Archive with 12 entries (12 files):
- Video_10_Tennis_player_LV_circ_strain_100W.mp4
- Video_11_Footballer_LV_circ_strain_after_PVR_rest.mov
- Video_12_Footballer_circ_strain_after_PVR_100W.mov
- Video_1_Footballer_apical4chamber_rest.mp4
- Video_2_Footballer_parasternal short axis_rest.mp4
- Video_3_Tennis_player_apical4chamber_rest.mp4
- Video_4_Tennis_player_parasternal short axis view_rest.mp4
- Video_5_Footballer_apical4chamber_stress.mp4
- Video_6_Footballer_parasternal short axis view_stress.mp4
- Video_7_Tennis_player_apical4chamber_stress.mp4
- Video_8_Tennis_player_parasternal short axis view_stress.mp4
- Video_9_Footballer_LV_circ_strain_100W.mp4
